# Supplementary material for: Mammal-exclusion fencing improves the nesting success of an endangered native Hawaiian waterbird
Source: PeerJ. 2021 Mar 1;9:e10722. doi: 10.7717/peerj.10722 (PMC7931714; doi:10.7717/peerj.10722)
Supplement: Supplemental Information 3 [file peerj-09-10722-s003.csv]

Year	Site	Nest Id	# of Eggs Layed	# of Eggs Hatched	Percent Hatched	Nest Fate (Full Clutch Hatch, Partial Clutch Hatch, Other, Depredated)	Date Hatch (1st chick)	Time in nesting area (hrs)	Notes
2019	Waiawa	WA01	4	2	0.5	Partial Clutch Hatch	N/A		Found hatched on 3/25, ON 03/26 Mynas come and move 1 of the last 2 eggs. Since the adult was not incubating I did not count this visit.
2019	Waiawa	WA02	4	4	1	Full Clutch Hatch	19-Apr	45.42	Parents banded. Male = L: Alum only, R: Black over blue (Male has transmitter). Female = L: Yellow over Alum, Yellow over Green; Unusually long incubation period, fourth chick hatched on 4/21
2019	Waiawa	WA03	4	2	0.5	Partial Clutch Hatch	16-May	57.17	Incubation is intermittent from the night of the 18th through the 19th. Last two eggs were abandoned.
2019	Waiawa	WA04	3	2	0.67	Partial Clutch Hatch	20-May	53	Last egg was unsuccessful. On and off incubation (skipping most nights
2019	Waiawa	WA05	3	0	0	Depredated	N/A		Depredated by what looks like a rat (visible in frames v1 ) Before the hatch date but very little parenal involvement beforehand
2019	Waiawa	WA06	4	3	0.75	Partial Clutch Hatch	16-May	27.6	2nd and 3rd chick hatched 5/17/2019, Marked as having 0 eggs on the 20th of May, chicks visible in v4 frame 375
2019	Waiawa	WA07	4	3	0.75	Partial Clutch Hatch	26-May	44
2019	Waiawa	WA08	3	0	0	Depredated	N/A		Depredated by rats before hatching
2019	Waiawa	WA10	4	0	0	Depredated	N/A		Depredated before hatching by a cat ~05/31
2019	Waiawa	WA11	4	0	0	Other	N/A		Parents of the season goes to WA11. Incubation continued but eggs expected to be not viable, Camera data captured 45 days of this incubation. Some photos from WA12 were marked as the first 16 volumes of WA11. They were moved to the correct folders.
2019	Waiawa	WA12	4	0	0	Other	N/A		incomplete data. >>> Some data accidently put in WA11. The true data set spans May 2-31 and the adults are still incubating with no successful hatching., On 05/08 the banded individual is fighting with other unbanded stilt(s). Family of three incubating the nest
2019	Waiawa	WA16	3	3	1	Full Clutch Hatch	20-May	118.66	3 chicks by 1207 05/20. Two chicks had hatched before the cam was set. Family left the nest and chicks were last seen in the nesting area at 0802 on 05/25
2019	Waiawa	WA21	4	0	0	Depredated	N/A		Predated before hatching by cat on 06/04 21:19
2019	Waiawa	WA24	3	0	0	Depredated	N/A		Abadoned before predated by cat, abandoned after cam set up; could be due to active nest nearby; cat first seen 05/26 2:53:38,but does not predate eggs; returns 06/03 and predates eggs
2019	Waiawa	WA25	4	4	1	Full Clutch Hatch	3-Jun	33.21
2019	Waiawa	WA26	4	0	0	Other	N/A		Nest slowly abandoned on the night of 07/16. Nest is taken care of and the nest looses an egg frame 942-943
2019	Waiawa	WA29	4	0	0	Depredated	N/A		Depredated before hatching
2019	Waiawa	WA31	3	0	0	Other	N/A		One egg abandoned and removed from nest by Adult on 07/02 @14:44 in frame 811-813. The other two eggs continued to be incubated intermittently until the other adult removes a second egg on 07/04 13:13 that appears to be mortally damaged. The nest is fully abandoned on 07/04 .
2019	Waiawa	WA33	3	0	0	Other	N/A		Nest flooded the night of the 06/25. The parents do well to salvage the two remaining eggs. On 06/27 the camera is shifted and the nest is now out of view. WA33 adults were not banded but Adult W/Alu:R/W from WA11 is resighted on 07/03 foraging. The nest appeared to be abandoned between the camera shift and decomission.
2019	Waiawa	WA34	4	2	0.5	Partial Clutch Hatch	8-Jul	67.13	Nest is barely out of the frame and only two chicks were confirmed to have hatched. It is suspected at least one egg did not hatch.
2019	Waiawa	WA35	4	2	0.5	Partial Clutch Hatch	26-Jul	39	The 1st egg goes missing on 07/15 at 1029 and the 4th egg disappears 07/29 around 1130, both without the detection of predators. Eggs 2 &3 Hatch.
2019	Honouliuli	HN01	4	2	0.5	Partial Clutch Hatch	24-Apr	24.5	Camera taken down prematurely. Chicks both resighted multiple times on 04/27 @ 07:09 onward.
2019	Honouliuli	HN02	4	4	1	Full Clutch Hatch	16-Apr	100.33	Photograph of third chick freshly hatched and wet taken 8am 4/14. Family does not seem to be hanging around much past the evening of 04/20. All 4 chicks last seen together at 5am 0420.
2019	Honouliuli	HN04	4	4	1	Full Clutch Hatch	10-Apr
2019	Honouliuli	HN05	4	3	0.75	Partial Clutch Hatch	7-Apr		At 1459 on the 04/13 after all 3 eggs have hatched. It appears as if an egg is dropped mid flight by a stilt. The egg goes missing between 1534 and 1539 the same day. No predator is detected.
2019	Honouliuli	HN06	4	4	1	Full Clutch Hatch	2-May	50	4 chicks still alive on 05/09 0809am.
2019	Honouliuli	HN08	4	4	1	Full Clutch Hatch	16-May	56.5
2019	Honouliuli	HN11	4	4	1	Full Clutch Hatch	22-May	69.5	Mother continued to incubate last egg while other three chicks left the frame.
2019	Honouliuli	HN13	4	2	0.5	Partial Clutch Hatch	16-May	61	Last two eggs are unsuccessful
2019	Honouliuli	HN15	4	3	0.75	Partial Clutch Hatch	9-May	67.5
